# Supplementary material for: MR CLEAN-LATE, a multicenter randomized clinical trial of endovascular treatment of acute ischemic stroke in The Netherlands for late arrivals: study protocol for a randomized controlled trial
Source: Trials. 2021 Feb 24;22:160. doi: 10.1186/s13063-021-05092-0 (PMC7903604; doi:10.1186/s13063-021-05092-0)
Supplement: Supplementary file 1 — Additional file 1: Appendix 1. Study organization. Appendix 2. Trial investigators. Appendix 3. MR CLEAN-LATE monitoring plan (Dutch). [file 13063_2021_5092_MOESM1_ESM.zip]

Archive with 2 entries (2 files):
- MonitoringplanR2.pdf
- supplemental materialR2_ESM.pdf
